# Supplementary material for: An Evaluation of the Estimated Aligners Needed to Correct Malocclusion Traits Using Invisalign ClinCheck™ Pro Software: A Retrospective Study
Source: J Clin Med. 2024 Oct 31;13(21):6552. doi: 10.3390/jcm13216552 (PMC11546783; doi:10.3390/jcm13216552)
Supplement: Supplementary file 1 [file jcm-13-06552-s001.zip]

Archive with 1 entries (1 files):
- jcm-3268019-supplementary.pdf
